# Supplementary material for: Mapping Quantitative Trait Loci of Resistance to Tomato Spotted Wilt Virus and Leaf Spots in a Recombinant Inbred Line Population of Peanut (Arachis hypogaea L.) from SunOleic 97R and NC94022
Source: PLoS One. 2016 Jul 18;11(7):e0158452. doi: 10.1371/journal.pone.0158452 (PMC4948827; doi:10.1371/journal.pone.0158452)
Supplement: S1 Table — This table shows the collinearity between mapped loci in a linkage group and its corresponding pseudomolecule of A and B sub-genome. (XLSX) [file pone.0158452.s003.xlsx]

## Sheet: S1 Table
S1 Table. Collinearity between genetic and physical map
Genetic map \Physical map	No. of markers	A-genome										B-genome										Blank	Total	No. of collinear markers	Collinearity (%)
		A01	A02	A03	A04	A05	A06	A07	A08	A09	A10	B01	B02	B03	B04	B05	B06	B07	B08	B09	B10
A01	17	10	1									2			2							2	17	10	66.6667
A02	4		3										1										4	3	42.8571
A03	25			14		1	1				1			2				1	1			4	25	14	73.6842
A04	10				8									1	1								10	8	57.1429
A05	24				1	16	1									3	1			1		1	24	16	84.2105
A06	12						4					1					6					1	12	4	44.4444
A07	24		1					16									1	3	2			1	24	16	88.8889
A08	6								5													1	6	5	55.5556
A09	17									11				1			1			3		1	17	11	91.6667
A10	9										7										2		9	7	77.7778
B01	18	5		1								9					1				1	1	18	9	75
B02	8		1			1			1				3									2	8	3	75
B03	16			4	1				1					10									16	10	71.4286
B04	15		1		3		1								8	1	1						15	8	61.5385
B05	4					1										2						1	4	2	40
B06	7						1										5				1		7	5	23.8095
B07	8							1	1									6					8	6	50
B08	12							1	1		1						2		4			3	12	4	50
B09	3									1										1		1	3	1	20
B10	6						1										4	1					6
LG21	3				1										2								3
Total	248	15	7	19	14	19	9	18	9	12	9	12	4	14	13	6	22	11	7	5	4	19	248	142	57.2581
