# Supplementary material for: Mapping Quantitative Trait Loci of Resistance to Tomato Spotted Wilt Virus and Leaf Spots in a Recombinant Inbred Line Population of Peanut (Arachis hypogaea L.) from SunOleic 97R and NC94022
Source: PLoS One. 2016 Jul 18;11(7):e0158452. doi: 10.1371/journal.pone.0158452 (PMC4948827; doi:10.1371/journal.pone.0158452)
Supplement: S2 Table — This table has detailed information on each QTL detected for three diseases on season, location, linkage group, nearest marker, marker interval, LOD value, phenotypic variance explained, additive effect and source of contributing allele. (XLSX) [file pone.0158452.s004.xlsx]

## Sheet: S2 Table
S2 Table. Summary of main effect QTLs identified by QTLCartographer in S-population
S No.	QTLname	Year	Location	Month of observation	Linkage group	Nearest Marker	Marker Interval	LOD value	Phenotypic variance (%)	Additive effect (a0)	Contributing parent for high trait value	Contributing parent for low trait value
Tomato Spotted Wilt Virus (TSWV)
1	qTSW_T11_A01	2011	Tifton	July	A01	TC39E08	Ah21-GNB842	13.0079	18.1421	-0.39252	SunOleic 97R	NC94022
2	qTSW_T13_A01_1	2013	Tifton	July	A01	S001	Ah21-TC39E08	4.71191	6.2843	-0.337289	SunOleic 97R	NC94022
3	qTSW_T13_A01_2	2013	Tifton	July	A01	GNB555	Ah126-GNB842	12.5203	19.2227	-0.465982	SunOleic 97R	NC94022
4	qTSW_T13_A09	2013	Tifton	July	A09	PM343	PM343-GNB377	3.15116	4.3642	-0.221043	SunOleic 97R	NC94022
5	qTSW_T13_A01_3	2013	Tifton	July	A01	TC39E08	Ah21-Seq13A10-1	13.3901	14.6868	-0.57748	SunOleic 97R	NC94022
6	qTSW_T13_A01_4	2013	Tifton	July	A01	GNB555	Ah126-GNB842	21.3655	29.1375	-0.639142	SunOleic 97R	NC94022
Early leaf Spot (ELS)
7	qELS_T10_A01_1	2010	Tifton	September	A01	GM1992-1	GM1992-1-GM1992-2	3.77801	4.3976	0.592448	NC94022	SunOleic 97R
8	qELS_T10_A01_2	2010	Tifton	September	A01	GM1971-2	GM2724-2-GM1971-2	11.6169	14.8016	-1.08956	SunOleic 97R	NC94022
9	qELS_T10_A03_1	2010	Tifton	September	A03	GNB278	GNB278-GM1073	3.89553	8.7749	0.807622	NC94022	SunOleic 97R
10	qELS_T10_A03_2	2010	Tifton	September	A03	Ah404	GNB284-Ah404	3.35266	3.971	-0.576254	SunOleic 97R	NC94022
11	qELS_T10_A03_3	2010	Tifton	September	A03	AHGS0132	GNB1078-AHGS0132	4.11479	4.7938	0.638525	NC94022	SunOleic 97R
12	qELS_T10_A01_3	2010	Tifton	October	A01	GM1992-1	GM1992-1-GM1992-2	4.00481	4.5314	-0.641459	SunOleic 97R	NC94022
13	qELS_T10_A01_4	2010	Tifton	October	A01	GM1971-2	GM2724-2-GM1971-2	12.2267	15.1607	1.17396	NC94022	SunOleic 97R
14	qELS_T10_A03_4	2010	Tifton	October	A03	GNB278	GNB278-GM1073	3.09075	6.4281	-0.737595	SunOleic 97R	NC94022
15	qELS_T10_A03_5	2010	Tifton	October	A03	GM1073	Seq4F07-GM1073	3.57218	10.5694	-0.966237	SunOleic 97R	NC94022
16	qELS_T10_A03_6	2010	Tifton	October	A03	Seq18A05	Seq18A05-PM238-2	3.52674	5.9386	-0.806527	SunOleic 97R	NC94022
17	qELS_T10_A03_7	2010	Tifton	October	A03	GNB1078	GNB1078-Seq9H08	5.40688	6.4689	-0.793275	SunOleic 97R	NC94022
18	qELS_T11_A03	2011	Tifton	September	A03	Seq18A05	PM15-GNB1078	7.05133	9.1868	-0.213096	SunOleic 97R	NC94022
19	qELS_T11_A05	2011	Tifton	September	A05	PM65	GM1890-TC40D04	8.37284	10.9766	0.234669	NC94022	SunOleic 97R
20	qELS_T11_B05	2011	Tifton	September	B05	GA72	GA72-PM183	3.1278	4.1043	0.141976	NC94022	SunOleic 97R
21	qELS_T12_A01	2012	Tifton	September	A01	Seq13A10-2	S001-Seq13A10-2	3.11888	3.8777	-0.188126	SunOleic 97R	NC94022
22	qELS_T12_A03	2012	Tifton	September	A03	PM238-2	PM238-2-AhSW2	4.03981	5.216	-0.217667	SunOleic 97R	NC94022
23	qELS_T12_A10	2012	Tifton	September	A10	GM2531	GM2531-GNB100	4.59337	5.8914	-0.230825	SunOleic 97R	NC94022
24	qELS_T12_B03	2012	Tifton	September	B03	TC24G10	TC3E02-TC29H08	11.6522	15.4339	-0.37711	SunOleic 97R	NC94022
25	qELS_T13_A01	2013	Tifton	July	A01	TC39E08	S001-TC39E08	3.02682	4.1206	-0.09824	SunOleic 97R	NC94022
26	qELS_T13_A03	2013	Tifton	July	A03	TC0A02	TC0A02-PM434	3.17232	4.614	-0.103252	SunOleic 97R	NC94022
27	qELS_T13_B03	2013	Tifton	July	B03	TC3E02	TC3E02-TC29H08	4.44078	7.7589	-0.135113	SunOleic 97R	NC94022
28	qELS_T13_B04	2013	Tifton	July	B04	GM1445	GM1445-GM2033	6.25073	13.3092	0.176941	NC94022	SunOleic 97R
Late Leaf Spot (LLS)
29	qLLS_T11_B03_1	2011	Tifton	September	B03	TC3E02	TC3E02-TC29H08	9.30648	15.5328	-0.347088	SunOleic 97R	NC94022
30	qLLS_T11_B05	2011	Tifton	September	B05	GA72	GA72-PM183	3.65946	5.8639	0.212974	NC94022	SunOleic 97R
31	qLLS_T11_B06_1	2011	Tifton	September	B06	GNB1027	TC28E09-2-Ai119G12	4.82803	9.5644	0.27223	NC94022	SunOleic 97R
32	qLLS_T11_A01	2011	Tifton	October	A01	TC2D06	GNB555-TC2D06	3.37462	4.0734	-0.166224	SunOleic 97R	NC94022
33	qLLS_T11_A06	2011	Tifton	October	A06	GM2337	GM2337-TC35F05	3.28157	4.3927	-0.173376	SunOleic 97R	NC94022
34	qLLS_T11_B03_2	2011	Tifton	October	B03	TC29H08	TC3E02-TC4G02	11.5453	15.1951	-0.322143	SunOleic 97R	NC94022
35	qLLS_T11_B06_2	2011	Tifton	October	B06	AHGS0798	AHGS0798-PM210	3.02445	3.9039	0.164064	NC94022	SunOleic 97R
36	qLLS_T12_B03_1	2012	Tifton	August	B03	TC3E02	TC3E02-TC29H08	9.55803	16.8884	-0.362171	SunOleic 97R	NC94022
37	qLLS_T12_B06	2012	Tifton	August	B06	PM210	Ai119G12-PM210	4.18458	5.508	0.207433	NC94022	SunOleic 97R
38	qLLS_T12_B03_2	2012	Tifton	September	B03	TC29H08	TC3E02-TC29H08	5.1056	7.6801	-0.509979	SunOleic 97R	NC94022
39	qLLS_T13_A05	2013	Tifton	July	A05	GM1878	GM1878-GM1890	3.1171	5.8627	0.134601	NC94022	SunOleic 97R
40	qLLS_T13_B03_1	2013	Tifton	July	B03	TC3E02	TC3E02-TC29H08	3.52239	6.2767	-0.137384	SunOleic 97R	NC94022
41	qLLS_T13_B04_1	2013	Tifton	July	B04	Seq17F06	TC4F12-Seq17F06	3.76892	5.9702	0.136054	NC94022	SunOleic 97R
42	qLLS_T13_B04_2	2013	Tifton	July	B04	AHGS0230	GM2589-AHGS0230	3.59265	5.0664	0.127819	NC94022	SunOleic 97R
43	qLLS_T13_A10_1	2013	Tifton	August	A10	GNB100	GM2531-Seq3E10	3.89387	5.3658	-0.19184	SunOleic 97R	NC94022
44	qLLS_T13_B03_2	2013	Tifton	August	B03	TC3E02	TC3E02-TC29H08	9.1026	13.4557	-0.305985	SunOleic 97R	NC94022
45	qLLS_T13_B05_1	2013	Tifton	August	B05	PM183	GA72-TC6E01	4.84864	10.5938	0.271069	NC94022	SunOleic 97R
46	qLLS_T13_A10_2	2013	Tifton	September	A10	GNB100	GM2531-GA161	6.63813	8.3903	-0.303301	SunOleic 97R	NC94022
47	qLLS_T13_B03_3	2013	Tifton	September	B03	TC24G10	TC3E02-TC29H08	10.396	13.4739	-0.388496	SunOleic 97R	NC94022
48	qLLS_T13_B05_2	2013	Tifton	September	B05	GA72	GA72-PM183	3.47223	5.3122	0.240711	NC94022	SunOleic 97R
